# Supplementary material for: Genome-wide identification and analysis of mitogen activated protein kinase kinase kinase gene family in grapevine (Vitis vinifera)
Source: BMC Plant Biol. 2014 Aug 27;14:219. doi: 10.1186/s12870-014-0219-1 (PMC4243721; doi:10.1186/s12870-014-0219-1)
Supplement: Additional file 1: — MAPKKK amino acids sequence from V. vinifera and A. thaliana. [file 12870_2014_219_MOESM1_ESM.xls]

## Sheet: Sheet1
	Table S2 The number of introns of VvMAP3K genes
	Subfamily	Gene	Intron phase																	Number of introns
	RAF	VviMAPKKK59	0		0	2	0	1	1	0	0	2	0	0	0		2	2		14
		VviMAPKKK60	0		0	2			1	0	0	2	0	0	0		2	2	0	13
		VviMAPKKK58	0		0	2			1	0	0	2	0	0	0		2	2		12
		VviMAPKKK55	0	2	0	2		1	1	0	0	2	0	0	0	0	2			14
		VviMAPKKK57	0	2	0	2		1	1	0	0	2	0	0	0	0	2			14
		VviMAPKKK56	0	2	0	2		1	1	0	0	2	0	0	0	0	2			14
		VviMAPKKK61		2		2	0		1	0	0	2	0	0	0		2	0	2	13
		VviMAPKKK48	0	0	0	2	2	2	2		2	0	1	2	1	2	0	1		15
		VviMAPKKK50	0	0	2	1	0		2											6
		VviMAPKKK51				1	0	0	0			2	0	0	1					8
		VviMAPKKK49					0	0	0			2	0	0	1					7
		VviMAPKKK54	0	2	0	1	0	0	0	0		2	0	0	1					12
		VviMAPKKK53					0	0	0	0	0	2	0	0	1					9
		VviMAPKKK52				1			0	0	0	2	0	0	1					8
		VviMAPKKK38	0	0	0	2	0	2	2	1	0	2								10
		VviMAPKKK40	0	0	0	2	0	2	2	1	0	2	0							11
		VviMAPKKK41	0	0	0	2	0	2	2	1	0	2								10
		VviMAPKKK39	0	2	1	0	0	1	0	0	2	0	2	2	1	0				14
		VviMAPKKK43		1	0	2	0	0												5
		VviMAPKKK42		1	0	2	0	0												5
		VviMAPKKK44		1	0	2	0	0												5
		VviMAPKKK63		2	0	2	2	0	0	0	2	2	1	0	0	0	0	0		15
		VviMAPKKK64		2	0	0	2	0	0	0	2	2	1	0	0	0	0	0		15
		VviMAPKKK62		2	0	2	2	0	0	0	2	2	1	0	0	0	0	0		15
		VviMAPKKK47		2																1
		VviMAPKKK46					0		1	0	0									4
		VviMAPKKK45		2			0		1	0	0									5
	ZIK	VviMAPKKK29		2	0	2	0	1	2	0										7
		VviMAPKKK37	0	2	2	1	0		1											6
		VviMAPKKK33	0	2	2	1	0		1	1										7
		VviMAPKKK35	0	2		1	0	1	1											6
		VviMAPKKK36	0	2	2		0	1	1											6
		VviMAPKKK30	0	2	2	1	0		1	0										7
		VviMAPKKK31	0	2	2	1	0	0	1											7
		VviMAPKKK32	0	2	2	1	0		1											6
		VviMAPKKK34	0																	1
	MEKK	VviMAPKKK28					0	0	2	2	0	0								6
		VviMAPKKK27					0	0	2	0	0	0	0	0						8
		VviMAPKKK23	0	0	0	0	0	0	2	0	2	0	0	2	0	0	2	2		16
		VviMAPKKK22	0	0	0	0	0	0	2	0	2	0	0	2	0	0	2	1		16
		VviMAPKKK24				2	0	0	2	0	0	0	0							7
		VviMAPKKK5			2	2	0	0	2	0	0	0	0	2						10
		VviMAPKKK25		0	2	2	0	0	2	0	0	0	0	2						11
		VviMAPKKK4			2	2	0	0	2	0	0	0	0	2						10
		VviMAPKKK26			2	2	0	0	2	0	0	0	0	2						10
