# Supplementary material for: Genome-wide identification and analysis of mitogen activated protein kinase kinase kinase gene family in grapevine (Vitis vinifera)
Source: BMC Plant Biol. 2014 Aug 27;14:219. doi: 10.1186/s12870-014-0219-1 (PMC4243721; doi:10.1186/s12870-014-0219-1)
Supplement: Additional file 2: — MAPKKK nucleotide coding region from V. vinifera and A. thaliana. [file 12870_2014_219_MOESM2_ESM.xls]

## Sheet: Sheet1
	Table S3 The additional domains of VvMAP3Ks
	Subfamily	Gene	PB1 dom.	ANK2	ACT	EDR1	PAS (signal sensor)	STRESS/ANTIFUNGAL	P kinase
	RAF	VviMAPKKK53	1
		VviMAPKKK54	1
		VviMAPKKK50	1
		VviMAPKKK51	1
		VviMAPKKK52	1
		VviMAPKKK41		2
		VviMAPKKK38		3
		VviMAPKKK40		3
		VviMAPKKK39		3					1
		VviMAPKKK63			1
		VviMAPKKK64			1
		VviMAPKKK62			1
		VviMAPKKK59				1
		VviMAPKKK57				1
		VviMAPKKK48				1
		VviMAPKKK56				1
		VviMAPKKK60				1
		VviMAPKKK58				1
		VviMAPKKK55				1
		VviMAPKKK47
		VviMAPKKK46
		VviMAPKKK61					1
		VviMAPKKK45
		VviMAPKKK49
		VviMAPKKK43
		VviMAPKKK42
		VviMAPKKK44
	ZIK	VviMAPKKK29						2
		VviMAPKKK37
		VviMAPKKK33
		VviMAPKKK35
		VviMAPKKK36
		VviMAPKKK31
		VviMAPKKK30
		VviMAPKKK32
		VviMAPKKK34
	MEKK	VviMAPKKK28
		VviMAPKKK27							1
		VviMAPKKK23
		VviMAPKKK22
		VviMAPKKK24
		VviMAPKKK5
		VviMAPKKK25
		VviMAPKKK4
		VviMAPKKK26
