# Supplementary material for: Genome-wide identification and analysis of mitogen activated protein kinase kinase kinase gene family in grapevine (Vitis vinifera)
Source: BMC Plant Biol. 2014 Aug 27;14:219. doi: 10.1186/s12870-014-0219-1 (PMC4243721; doi:10.1186/s12870-014-0219-1)
Supplement: Additional file 9: Table S1. — The primer sequences of the MAPKKK genes in grapevine for quantitative RT-PCR. [file 12870_2014_219_MOESM9_ESM.xls]

## Sheet: Sheet1
	Table S1 The primer sequences of the MAP3K genes in grapevine for quantitative RT-PCR
	Name	Forward primers (5′ to 3′)	Reverse primers (5′ to 3′)
	VviMAPKKK4	ATCATCCCAAGATCCCAGAGCAG	GACAGGTCGTCCAAACTGATTTCC
	VviMAPKKK5	CTTCCTAGTTTATCTCCTCCGCATTCG	AGAGCCACCGTATCAGCAACCC
	VviMAPKKK22	CAGGCAAATGAGAATTGTATGTGAGTG	GCTGAATAAGATTGGCGTGAGAGG
	VviMAPKKK23	CAGGCAGGTGTTGGAGGGAAG	GCTACATACATTGATACTCTTGACAGG
	VviMAPKKK24	GCCCACCCTTACCAGAAACATTG	GGTTTGTGTGCCTGAAGAGAGTG
	VviMAPKKK25	AACGATTACTCACTATATCCAACAAG	GCCATTACCAATTTCTGCTAACC
	VviMAPKKK26	ATGTAGAATTGTATGATGGGCAG	TTGATTTGGATGGTAGGTGGGTT
	VviMAPKKK27	ACCTCCCGATGTTCCTGATTCCTTC	CAGCAACTCACCAGCAGTAGGC
	VviMAPKKK28	ATGCGGTGTATAGGAAGAACGATTG	ATATTGAGGGTATGGATGTTGCTGAG
	VviMAPKKK29 [VviZIK12]	AAATATGGCAACAAAGATTGAAGTG	GGAGTAGACAGAATGGTAGAGC
	VviMAPKKK30 [VviZIK13]	TTGATTCATCTTTGTCTGACCAGGTTG	GCTTCTTGTCTTCTCTTGGCTATTTCC
	VviMAPKKK31 [VviZIK14]	GGAGGAAGCAATAGAGAAAGCCAAG	AATTAAGCCAATCAGCCTGAGTAACC
	VviMAPKKK32 [VviZIK15]	GCTTGACTTGTAGTTGCTCATCTCTG	GCCTCTAATGCCTCTACTCTCATCC
	VviMAPKKK33 [VviZIK16]	GAACTTCCTCCAGACATCCGTAAC	TGCTTCCCAACTTTCCCAACAATC
	VviMAPKKK34 [VviZIK17]	ATGGAATTGATGATGACGAAATTGACAAC	CCCTTCAAACCTATCCCATTTCTGTATTC
	VviMAPKKK35 [VviZIK1_1]	GGTGCTCATTCCACAAGAACTACAAG	TCTCAAACCTAACCCTACCACTTCATC
	VviMAPKKK36 [VviZIK1_2]	CTGTTGCGGCGGTCTCTAATGG	TGGGAAACTTGCCTGGTTCTTGATAC
	VviMAPKKK37 [VviZIK18]	GAGTTTCTTTACAGGGACTTTGCTACC	CGCTTGGAGGGCTTCATATTGC
	VviMAPKKK38 [VviRAF23]	GCCCTTTCACCCAAAACCTCCAG	AAGTGTCTTTCCACCATGCTTGTCTAG
	VviMAPKKK39 [VviRAF49]	CGTTACATGGCACCTGAGGTTTATCG	TTCTGCGTTCTCTGCTCTATTTGATGG
	VviMAPKKK40 [VviRAF47]	GAGTTGATTGAGGAATGCTGGAATGAG	GATGAACGGCTGGAGGTGCTTAG
	VviMAPKKK41 [VviRAF17]	CGGATCATCACTGGAACATATTTACTG	GCCACTCTGTCACGCTTACC
	VviMAPKKK42 [VviRAF50]	CATCAAGAGGAGGAGGTATGCTTC	ACCCACCATCCAAATCTTCTCAG
	VviMAPKKK43 [VviRAF51]	GCTGGAGGGCATTGACACATC	AAACCAAACCGCATTTCTGTATCC
	VviMAPKKK44 [VviRAF52]	GGTGAGGTTGTTAGAAGCCATTG	CCCATAAAGGATTCAAATAGAGCATAG
	VviMAPKKK45 [VviRAF31]	ACACCACCTCCATCATCATTAC	TCATTTCATACGCAATTAAGATTCAC
	VviMAPKKK46 [VviRAF53]	CATCGTGACTTGAAACCTAGCAATCTG	CCCTTGAATGGAGTTCTGTTTGTTAGC
	VviMAPKKK47 [VviRAF54]	AGCGACTGTCTTCCTGTTCTAAGC	ATATCTGTTCTTCTGTCCTCTATTCTCTGG
	VviMAPKKK48 [VviRAF55]	CTGGGCAGAACCGCATCAAAG	AGCACATTGTCACACCTCTACTATTAG
	VviMAPKKK49 [VviRAF35_1]	CGTTAGTATCAGGAGGTGTTCGTG	TCGGAAGCCCAGCAACTCTC
	VviMAPKKK50 [VviRAF35_2]	GGAAGAGATTAATTATCGCTATGGATGC	TCGTAACCCACCAGAGATGAGG
	VviMAPKKK51 [VviRAF42]	TTGCGATCTATGGCGGCTAAG	TTACACTTCAGAACATCACATCAGC
	VviMAPKKK52 [VviRAF24_1]	GCAGTGCTGGGCTCCTAACC	CACGGCAGAATCCAAGTGAACC
	VviMAPKKK53 [VviRAF24_2]	GTTATTCAGCAGGACCAGCACAC	CCAACCTATTATCTCACACCCTCAATG
	VviMAPKKK54 [VviRAF56]	CCTAACTGGAGAAGAGCCCTATGC	CTGGTTATGCCGCTTTGTCTGG
	VviMAPKKK55 [VviRAF6]	AGTGTTGGCTTCTCTTATGGAATCTTG	TGGGCAGGTGCGTCTCTTATG
	VviMAPKKK56 [VviRAF57]	TTGGTGTAATCTTGTGGGAACTTGTG	CTTGAAATGGTTGAGGTGAGGATGAG
	VviMAPKKK57 [VviRAF58]	CCACGCCTCAGCCAGTTC	ATTATCTCAACAGCACGAATCGC
	VviMAPKKK58 [VviRAF59]	CATCGCCGTCTTGACATTCCAG	CTCTCCTGACCACTGCTTATTGC
	VviMAPKKK59 [VviRAF3]	AGACGCCTAGAAATCCCAGAAGAG	GCTGAAGATGCTTGAGACGAGAC
	VviMAPKKK60 [VviRAF2]	CCAGAACCGTCGTCTTGACATAC	TCCTTAATCGCACAATCTAACTTCATC
	VviMAPKKK61 [VviRAF60]	TGCTGGGAAAGTTCAAAGATATAC	AAGTGCCAATGATTCTGCTG
	VviMAPKKK62 [VviRAF61]	GCTAACAACGGCTAAGATTCC	ATTTGATGCTCTTGAAGTTCCC
	VviMAPKKK63 [VviRAF30]	CAAAGAGGTTGGAGATGAAGAAGAC	TATCGCTGAAGGAGAATGGTTGG
	VviMAPKKK64 [VviRAF62]	CTATTCCGAGTCACACTTATCCATCAC	AACACATTATCTACAGCATCCTCACC
	Actin	TACAATTCCATCATGAAGTGTGATG	TTAGAAGCACTTCCTGTGAACAATG
